# Supplementary material for: Can we trust measures of trust? Measurement invariance in trust in EU news media
Source: SN Soc Sci. 2022 Oct 7;2(10):226. doi: 10.1007/s43545-022-00534-1 (PMC9540139; doi:10.1007/s43545-022-00534-1)
Supplement: Supplementary file 1 — Supplementary file1 (R 3 kb) [file 43545_2022_534_MOESM1_ESM.r]

#
#
# Replication code for 
# Can we trust measures of trust? 
# Measurement invariance in trust in EU news media 
# Eliyahu V. Sapir
# Maastricht University, the Netherlands.
#
#
#

model1 <- '
all =~ print + onlinenp + socnet + tv + radio + vidhost
radio ~~ tv + print
tv ~~ print + onlinenp
vidhost ~~ socnet 
'

model2 <- ' 
legacymed =~  tv + radio + print
newmed =~ onlinenp + vidhost + socnet
vidhost ~~  socnet
tv ~~ radio
print ~~ onlinenp
'

model3 <- ' 
broadcast =~ tv + radio + onlinenp + print
web =~ vidhost + socnet
tv ~~ radio
onlinenp ~~ vidhost + socnet
'

# overall fit
overall.Fit1 <- lavaan::cfa(model1, data = df1, meanstructure = T, missing = "pairwise")
overall.Fit2 <- lavaan::cfa(model2, data = df1, meanstructure = T, missing = "pairwise")
overall.Fit3 <- lavaan::cfa(model3, data = df1, meanstructure = T, missing = "pairwise")


# overall fit - corrected
overall.Fit1b <- lavaan::cfa(model1, data = df1, meanstructure = T, missing = "pairwise")
overall.Fit2b <- lavaan::cfa(model2, data = df1, meanstructure = T, missing = "pairwise")
overall.Fit3b <- lavaan::cfa(model3, data = df1, meanstructure = T, missing = "pairwise")


# configural fit
configural.Fit1 <- lavaan::cfa(model1, data = df, meanstructure = T, group = "isocntry", missing = "pairwise")
configural.Fit2 <- lavaan::cfa(model2, data = df, meanstructure = T, group = "isocntry", missing = "pairwise")
configural.Fit3 <- lavaan::cfa(model3, data = df, meanstructure = T, group = "isocntry", missing = "pairwise")


# metric fit
metric.Fit1 <- lavaan::cfa(model1, data = df, meanstructure = T, group = "isocntry", group.equal = c("loadings"), missing = "pairwise")
metric.Fit2 <- lavaan::cfa(model2, data = df, meanstructure = T, group = "isocntry", group.equal = c("loadings"), missing = "pairwise")
metric.Fit3 <- lavaan::cfa(model3, data = df, meanstructure = T, group = "isocntry", group.equal = c("loadings"), missing = "pairwise")


# scalar fit
scalar.Fit1 <- lavaan::cfa(model1, data = df, meanstructure = T, group = "isocntry", group.equal = c("loadings", "intercepts"), missing = "pairwise")
scalar.Fit2 <- lavaan::cfa(model2, data = df, meanstructure = T, group = "isocntry", group.equal = c("loadings", "intercepts"), missing = "pairwise")
scalar.Fit3 <- lavaan::cfa(model3, data = df, meanstructure = T, group = "isocntry", group.equal = c("loadings", "intercepts"), missing = "pairwise")


# partial-scalar fit
part.scalar.Fit1 <- lavaan::cfa(model1, data = df, meanstructure = T, group = "isocntry", group.equal = c("loadings", "intercepts"), 
                                group.partial = c("tv ~1", "radio ~1", "onlinenp ~1", "print ~1"), missing = "pairwise")
part.scalar.Fit2 <- lavaan::cfa(model2, data = df, meanstructure = T, group = "isocntry", group.equal = c("loadings", "intercepts"), 
                                group.partial = c("tv ~1", "onlinenp ~1"), missing = "pairwise")
part.scalar.Fit3 <- lavaan::cfa(model3, data = df, meanstructure = T, group = "isocntry", group.equal = c("loadings", "intercepts"), 
                                group.partial = c("tv ~1", "radio ~1"), missing = "pairwise")

fitMeasures(part.scalar.Fit1)
fitMeasures(part.scalar.Fit2)
fitMeasures(part.scalar.Fit3)
